# Supplementary material for: Onychocamptus Daday, 1903 from Thailand, with descriptions of two new species and two new records (Crustacea, Copepoda, Harpacticoida, Laophontidae)
Source: Zookeys. 2018 Dec 20;(810):45–89. doi: 10.3897/zookeys.810.29253 (PMC6308222; doi:10.3897/zookeys.810.29253)
Supplement: XML Treatment for Onychocamptus bengalensis [file zookeys.810.29253-treatment3.xml]

<!DOCTYPE tp:taxon-treatment
  PUBLIC "-//TaxonX//DTD Taxonomic Treatment Publishing DTD v0 20100105//EN" "tax-treatment-NSO.dtd">
<tp:taxon-treatment xmlns:tp="http://www.plazi.org/taxpub"><tp:treatment-meta><kwd-group><label>Taxon classification</label><kwd><named-content xmlns:xlink="http://www.w3.org/1999/xlink" content-type="kingdom">Animalia</named-content></kwd><kwd><named-content xmlns:xlink="http://www.w3.org/1999/xlink" content-type="order">Harpacticoida</named-content></kwd><kwd><named-content xmlns:xlink="http://www.w3.org/1999/xlink" content-type="family">Laophontidae</named-content></kwd></kwd-group><mixed-citation publication-type="journal"><person-group><name><surname>Boonyanusith</surname><given-names>Chaichat</given-names></name><name><surname>Saetang</surname><given-names>Thanida</given-names></name><name><surname>Wongkamheng</surname><given-names>Koraon</given-names></name><name><surname>Supiyanit Maiphae</surname><given-names/></name></person-group><article-title><italic><tp:taxon-name><tp:taxon-name-part taxon-name-part-type="genus" reg="Onychocamptus">Onychocamptus</tp:taxon-name-part></tp:taxon-name></italic> Daday, 1903 from Thailand, with descriptions of two new species and two new records (<tp:taxon-name><tp:taxon-name-part taxon-name-part-type="subphylum">Crustacea</tp:taxon-name-part></tp:taxon-name>, <tp:taxon-name><tp:taxon-name-part taxon-name-part-type="subclass">Copepoda</tp:taxon-name-part></tp:taxon-name>, <tp:taxon-name><tp:taxon-name-part taxon-name-part-type="order">Harpacticoida</tp:taxon-name-part></tp:taxon-name>, <tp:taxon-name><tp:taxon-name-part taxon-name-part-type="family">Laophontidae</tp:taxon-name-part></tp:taxon-name>)</article-title><source>Zookeys</source><day>20</day><month>12</month><year>2018</year><volume>2018</volume><issue>810</issue><fpage>45</fpage><lpage>89</lpage><pub-id pub-id-type="doi">10.3897/zookeys.810.29253</pub-id></mixed-citation></tp:treatment-meta><tp:nomenclature><tp:taxon-name>
                  <tp:taxon-name-part taxon-name-part-type="genus" reg="Onychocamptus">Onychocamptus</tp:taxon-name-part>
                  <tp:taxon-name-part taxon-name-part-type="species" reg="bengalensis">bengalensis</tp:taxon-name-part>
                </tp:taxon-name><tp:taxon-authority>(Sewell, 1934)</tp:taxon-authority><xref ref-type="fig" rid="F16">Figs 16</xref><xref ref-type="fig" rid="F17">, 17</xref><xref ref-type="fig" rid="F18">, 18</xref><xref ref-type="fig" rid="F22">, 22B</xref><xref ref-type="fig" rid="F23">, 23C</xref><tp:nomenclature-citation-list><tp:nomenclature-citation><tp:taxon-name>
                      <tp:taxon-name-part taxon-name-part-type="genus" reg="Laophonte">Laophonte</tp:taxon-name-part>
                      <tp:taxon-name-part taxon-name-part-type="species" reg="bengalensis">bengalensis</tp:taxon-name-part>
                    </tp:taxon-name><comment>Sewell, 1934: 98, fig 10a−k.</comment></tp:nomenclature-citation><tp:nomenclature-citation><tp:taxon-name>
                      <tp:taxon-name-part taxon-name-part-type="genus" reg="Onychocamptus">Onychocamptus</tp:taxon-name-part>
                      <tp:taxon-name-part taxon-name-part-type="species" reg="bengalensis">bengalensis</tp:taxon-name-part>
                    </tp:taxon-name><comment>: <xref ref-type="bibr" rid="B20">Lang 1948</xref>: 1409, abb. 571.9, 1420, abb. 578.2; <xref ref-type="bibr" rid="B9">Hamond 1973</xref>: 406, figs 42−65; <xref ref-type="bibr" rid="B29">Song and Chang 1995</xref>: 72, 75, fig 6; <xref ref-type="bibr" rid="B22">Lee and Chang 2005</xref>: 40, fig. 5.</comment></tp:nomenclature-citation></tp:nomenclature-citation-list></tp:nomenclature><tp:treatment-sec sec-type="material" id="SECID0EXEBG"><title>Material examined.</title><p>Two females and two males from Khao Thanan cave, Satun Province, southern Thailand, <named-content xmlns:xlink="http://www.w3.org/1999/xlink" content-type="dwc:verbatimCoordinates" xlink:type="simple"><named-content content-type="geo-json" specific-use="{&#34;type&#34;:&#34;Point&#34;,&#34;coordinates&#34;:[99.695194,7.062000]}" id="NCID0EAFBG" xlink:type="simple">07°03'43.2"N, 99°41'42.7"E</named-content></named-content>; coll. C Boonyanusith and K Wongkamhaeng; 12 December 2014. One female from Samer-rach peat swamp, Trat Province, eastern Thailand, <named-content xmlns:xlink="http://www.w3.org/1999/xlink" content-type="dwc:verbatimCoordinates" xlink:type="simple"><named-content content-type="geo-json" specific-use="{&#34;type&#34;:&#34;Point&#34;,&#34;coordinates&#34;:[102.355722,12.467778]}" id="NCID0EIFBG" xlink:type="simple">12°28'04.0"N 102°21'20.6"E</named-content></named-content>.; coll. S Maiphae and T Saetang; 25 May 2017.</p></tp:treatment-sec><tp:treatment-sec sec-type="Differential diagnosis" id="SECID0ENFBG"><title>Differential diagnosis.</title><p><tp:taxon-name><tp:taxon-name-part taxon-name-part-type="family">Laophontidae</tp:taxon-name-part></tp:taxon-name>. Caudal rami more than four times as long as wide in female and approximately three times as long as wide in male. Female P5 exopod and baseoendopod fused, endopodal lobe and exopod with three setae each. P4 exp-3 with three outer spines.</p></tp:treatment-sec><tp:treatment-sec sec-type="redescription" id="SECID0EYFBG"><title>Redescription of adult female.</title><p>Female (Fig. <xref ref-type="fig" rid="F16">16A</xref>). Total body length measured from tip of rostrum to posterior margin of caudal rami, 530–550 µm (mean 536 µm, n = 3); preserved specimen colourless. Body covered with setules, cylindrical, gradually tapering posteriorly, with maximum width at posterior part of cephalothorax. Prosome 1.6 times as long as urosome. Rostrum small, completely fused to cephalothorax, with pair of apical sensilla. Cephalothorax as long as wide, approximately 0.5 times the length of prosome (Fig. <xref ref-type="fig" rid="F16">16A</xref>). Cephalothorax and all free thoracic somites with less developed posterior sensillum-bearing tubercles (Fig. <xref ref-type="fig" rid="F16">16A, B</xref>). Second and third urosomite fused ventrally forming genital double-somite, with dorsal and lateral remnant of original division (Fig. <xref ref-type="fig" rid="F16">16C</xref>). Posterior half of genital double-somite and subsequent somites with lateral sensillum-bearing tubercles. Other characters on urosomite as in <italic><tp:taxon-name><tp:taxon-name-part taxon-name-part-type="genus" reg="Onychocamptus">O.</tp:taxon-name-part><tp:taxon-name-part taxon-name-part-type="species" reg="tratensis">tratensis</tp:taxon-name-part></tp:taxon-name></italic> sp. n.</p><fig id="F16" position="float" orientation="portrait"><label>Figure 16.</label><caption><p><italic><tp:taxon-name><tp:taxon-name-part taxon-name-part-type="genus" reg="Onychocamptus">Onychocamptus</tp:taxon-name-part><tp:taxon-name-part taxon-name-part-type="species" reg="bengalensis">bengalensis</tp:taxon-name-part></tp:taxon-name></italic>, female. <bold>A</bold> habitus, dorsal view <bold>B</bold> urosome, ventral view <bold>C</bold> genital double-somite and fourth urosomite, dorsal view <bold>D</bold> anal somite and caudal rami, dorsal view. Scale bars: 0.1 mm (<bold>A</bold>), 0.05 mm (<bold>B–D</bold>).</p></caption><graphic xmlns:xlink="http://www.w3.org/1999/xlink" xlink:href="zookeys-810-045-g016.jpg" position="float" orientation="portrait" xlink:type="simple" id="oo_252096.jpg"/></fig><p>Caudal rami (Fig. <xref ref-type="fig" rid="F16">16C, D</xref>). Cylindrical, parallel, 4.3 times as long as wide, with seven setae of different lengths. Anterolateral accessory seta (I) minute, inserted close to anterolateral seta (II) at distal third of rami. Posterolateral seta (III) inserted on minute protuberance. Outer terminal seta (IV) slender, fused at base to inner terminal seta (V), the latter longest, without fracture plane, approximately 0.6 times as long as body length. Inner accessory seta (VI) slender. Dorsal seta (VII) tria-rticulate, inserted at quarter of ramus. Length ratio of caudal setae to ramus length from seta I to seta VII: 0.2 : 0.5 : 0.8 : 1.1 : 9.7 : 0.3 : 0.8.</p><p>Antennule and mouthparts as in <italic><tp:taxon-name><tp:taxon-name-part taxon-name-part-type="genus" reg="Onychocamptus">O.</tp:taxon-name-part><tp:taxon-name-part taxon-name-part-type="species" reg="satunensis">satunensis</tp:taxon-name-part></tp:taxon-name></italic> sp. n. and <italic><tp:taxon-name><tp:taxon-name-part taxon-name-part-type="genus" reg="Onychocamptus">O.</tp:taxon-name-part><tp:taxon-name-part taxon-name-part-type="species" reg="tratensis">tratensis</tp:taxon-name-part></tp:taxon-name></italic> sp. n., except for allobasis of antenna with one bipinnate abexopodal seta (Figs <xref ref-type="fig" rid="F17">17A</xref>, <xref ref-type="fig" rid="F22">22B</xref>).</p><fig id="F17" position="float" orientation="portrait"><label>Figure 17.</label><caption><p><italic><tp:taxon-name><tp:taxon-name-part taxon-name-part-type="genus" reg="Onychocamptus">Onychocamptus</tp:taxon-name-part><tp:taxon-name-part taxon-name-part-type="species" reg="bengalensis">bengalensis</tp:taxon-name-part></tp:taxon-name></italic>, female. <bold>A</bold> antenna <bold>B</bold> P1 <bold>C, D</bold> P4 <bold>E</bold> P5 <bold>F</bold> male P1. Scale bars: 0.05 mm.</p></caption><graphic xmlns:xlink="http://www.w3.org/1999/xlink" xlink:href="zookeys-810-045-g017.jpg" position="float" orientation="portrait" xlink:type="simple" id="oo_252097.jpg"/></fig><p>P1 (Fig. <xref ref-type="fig" rid="F17">17B</xref>), P2, P3 and P4 (Fig. <xref ref-type="fig" rid="F17">17C</xref>) as in <italic><tp:taxon-name><tp:taxon-name-part taxon-name-part-type="genus" reg="Onychocamptus">O.</tp:taxon-name-part><tp:taxon-name-part taxon-name-part-type="species" reg="satunensis">satunensis</tp:taxon-name-part></tp:taxon-name></italic> sp. n. and <italic><tp:taxon-name><tp:taxon-name-part taxon-name-part-type="genus" reg="Onychocamptus">O.</tp:taxon-name-part><tp:taxon-name-part taxon-name-part-type="species" reg="tratensis">tratensis</tp:taxon-name-part></tp:taxon-name></italic> sp. n., except for P4 exp-3 with three outer spines. Armature formula of P1–P4 as in Table <xref ref-type="table" rid="T2">2</xref>.</p><table-wrap id="T2" position="float" orientation="portrait"><label>Table 2.</label><caption><p>Armature formula of P1–P4 of <italic><tp:taxon-name><tp:taxon-name-part taxon-name-part-type="genus" reg="Onychocamptus">Onychocamptus</tp:taxon-name-part><tp:taxon-name-part taxon-name-part-type="species" reg="bengalensis">bengalensis</tp:taxon-name-part></tp:taxon-name></italic>, <italic><tp:taxon-name><tp:taxon-name-part taxon-name-part-type="genus" reg="Onychocamptus">O.</tp:taxon-name-part><tp:taxon-name-part taxon-name-part-type="species" reg="vitiospinulosa">vitiospinulosa</tp:taxon-name-part></tp:taxon-name></italic>, and <italic><tp:taxon-name><tp:taxon-name-part taxon-name-part-type="genus" reg="Onychocamptus">O.</tp:taxon-name-part><tp:taxon-name-part taxon-name-part-type="species" reg="mohammed">mohammed</tp:taxon-name-part></tp:taxon-name></italic>.</p></caption><table id="TID0EMXAG" rules="all"><tbody><tr><th rowspan="1" colspan="1">Swimming legs</th><th rowspan="1" colspan="1"/><th rowspan="1" colspan="1">Basis</th><th rowspan="1" colspan="1">Exopod</th><th rowspan="1" colspan="1">Endopod</th></tr><tr><td rowspan="2" colspan="1">P1</td><td rowspan="1" colspan="1">female</td><td rowspan="1" colspan="1">I-1</td><td rowspan="1" colspan="1">I-0; III,2,0</td><td rowspan="1" colspan="1">0-0; 0,I1,0</td></tr><tr><td rowspan="1" colspan="1">male</td><td rowspan="1" colspan="1">I-1</td><td rowspan="1" colspan="1">I-0; III,2,0</td><td rowspan="1" colspan="1">0-0; 0,I1,0</td></tr><tr><td rowspan="2" colspan="1">P2</td><td rowspan="1" colspan="1">female</td><td rowspan="1" colspan="1">I-0</td><td rowspan="1" colspan="1">I-0; I-1; III,I1,1</td><td rowspan="1" colspan="1">0-0; 0,2,2</td></tr><tr><td rowspan="1" colspan="1">male</td><td rowspan="1" colspan="1">I-0</td><td rowspan="1" colspan="1">I-0; I-1; III,I1,1</td><td rowspan="1" colspan="1">0-0; 0,2,2</td></tr><tr><td rowspan="2" colspan="1">P3</td><td rowspan="1" colspan="1">female</td><td rowspan="1" colspan="1">1-0</td><td rowspan="1" colspan="1">I-0; I-1; III,I1,1</td><td rowspan="1" colspan="1">0-0; 1,2,3</td></tr><tr><td rowspan="1" colspan="1">male</td><td rowspan="1" colspan="1">1-0</td><td rowspan="1" colspan="1">I-0; I-1; III,II,1</td><td rowspan="1" colspan="1">0-0; 0-1; 0,2,2</td></tr><tr><td rowspan="2" colspan="1">P4</td><td rowspan="1" colspan="1">female</td><td rowspan="1" colspan="1">1-0</td><td rowspan="1" colspan="1">I-0; I-1; III,2,1</td><td rowspan="1" colspan="1">0-0; 1,1,1</td></tr><tr><td rowspan="1" colspan="1">male</td><td rowspan="1" colspan="1">1-0</td><td rowspan="1" colspan="1">I-0; I-1; III,2,1</td><td rowspan="1" colspan="1">0-0; 1,1,1</td></tr></tbody></table></table-wrap><p>P5 (Figs <xref ref-type="fig" rid="F17">17E</xref>, <xref ref-type="fig" rid="F23">23C</xref>). Baseoendopod and exopod fused; exopod rectangular. Baseoendopod with basal seta, endopodal lobe with three pinnate setae and with row of spinules at base of each seta. Exopod with three bipinnate setae, innermost longest and with spinules at its base.</p><p>P6 (Fig. <xref ref-type="fig" rid="F16">16C</xref>). Reduced to minute prominence at outer distal corner of genital field, with short slender seta.</p></tp:treatment-sec><tp:treatment-sec sec-type="redescription" id="SECID0ELRBG"><title>Redescription of adult male.</title><p>Body (Fig. <xref ref-type="fig" rid="F18">18A</xref>). Total body length, measured from tip of rostrum to posterior margin of caudal rami, 450–470 µm (n = 2); habitus smaller than female; preserved specimen colourless. Prosome approximately 1.1 times as long as urosome. Cephalothorax as long as wide, 0.5 times as long as prosome. Other characters as in <italic><tp:taxon-name><tp:taxon-name-part taxon-name-part-type="genus" reg="Onychocamptus">O.</tp:taxon-name-part><tp:taxon-name-part taxon-name-part-type="species" reg="satunensis">satunensis</tp:taxon-name-part></tp:taxon-name></italic> sp. n. and <italic><tp:taxon-name><tp:taxon-name-part taxon-name-part-type="genus" reg="Onychocamptus">O.</tp:taxon-name-part><tp:taxon-name-part taxon-name-part-type="species" reg="tratensis">tratensis</tp:taxon-name-part></tp:taxon-name></italic> sp. n.</p><fig id="F18" position="float" orientation="portrait"><label>Figure 18.</label><caption><p><italic><tp:taxon-name><tp:taxon-name-part taxon-name-part-type="genus" reg="Onychocamptus">Onychocamptus</tp:taxon-name-part><tp:taxon-name-part taxon-name-part-type="species" reg="bengalensis">bengalensis</tp:taxon-name-part></tp:taxon-name></italic>, male. <bold>A</bold> habitus, dorsal view <bold>B</bold> urosome, ventral view <bold>C</bold> left P5 <bold>D</bold> P4. Scale bars: 0.1 mm (<bold>A</bold>), 0.05 mm (<bold>B–D</bold>).</p></caption><graphic xmlns:xlink="http://www.w3.org/1999/xlink" xlink:href="zookeys-810-045-g018.jpg" position="float" orientation="portrait" xlink:type="simple" id="oo_252098.jpg"/></fig><p>Caudal rami (Fig. <xref ref-type="fig" rid="F18">18A</xref>). slightly divergent, three times as long as wide; length ratio of caudal setae to ramus length from seta I to seta VII : 0.3 : 0.7 : 1.2 : 1.5 : 7.6 : 0.4 : 1.2.</p><p>Antennule, antenna, mouthparts, P1, P2, P3 as in <italic><tp:taxon-name><tp:taxon-name-part taxon-name-part-type="genus" reg="Onychocamptus">O.</tp:taxon-name-part><tp:taxon-name-part taxon-name-part-type="species" reg="satunensis">satunensis</tp:taxon-name-part></tp:taxon-name></italic> sp. n. and <italic><tp:taxon-name><tp:taxon-name-part taxon-name-part-type="genus" reg="Onychocamptus">O.</tp:taxon-name-part><tp:taxon-name-part taxon-name-part-type="species" reg="tratensis">tratensis</tp:taxon-name-part></tp:taxon-name></italic> sp. n., except for P4 exp-3 with three robust outer spines (Fig. <xref ref-type="fig" rid="F18">18D</xref>).</p><p>Armature formula of P1–P4 as in Table <xref ref-type="table" rid="T2">2</xref>.</p><p>P5 (Fig. <xref ref-type="fig" rid="F18">18C</xref>). Baseoendopod absent. Exopod with two setae, inner approximately 1.4 times as long as outer.</p><p>P6 (Fig. <xref ref-type="fig" rid="F18">18B</xref>). Reduced to minute, rectangular protuberance with two setae apically; inner seta approximately 1.5 times as long as outer one.</p></tp:treatment-sec><tp:treatment-sec sec-type="variability" id="SECID0EDVBG"><title>Variability.</title><p>In male, one additional seta on left P1 enp-2 (Fig. <xref ref-type="fig" rid="F17">17F</xref>). In female, left P4 with 2-segmented, two apical elements of exp-2 fused (Fig. <xref ref-type="fig" rid="F17">17D</xref>).</p><p><italic><tp:taxon-name><tp:taxon-name-part taxon-name-part-type="genus" reg="Onychocamptus">Onychocamptus</tp:taxon-name-part><tp:taxon-name-part taxon-name-part-type="species" reg="bengalensis">bengalensis</tp:taxon-name-part></tp:taxon-name></italic> is characterised by the relatively long caudal ramus and fusion of exopod and baseoendopod of P5 in the female. The length:width ratio of caudal ramus in female is variable (three times as long as wide in <xref ref-type="bibr" rid="B20">Lang (1948)</xref> and <xref ref-type="bibr" rid="B29">Song and Chang (1995)</xref>, 3.8–4.0 times as long as wide in <xref ref-type="bibr" rid="B22">Lee and Chang (2005)</xref>, and six times as long as wide in <xref ref-type="bibr" rid="B9">Hamond (1973)</xref>). The length:width ratio of the caudal ramus shown in <xref ref-type="bibr" rid="B9">Hamond (1973)</xref>, is however, approximately 4.5 (<xref ref-type="bibr" rid="B29">Song and Chang 1995</xref>). The length:width ratio of the caudal ramus of the Thai specimens is 4.3. Other <!--PageBreak-->characters observed from the Thai specimens match well <xref ref-type="bibr" rid="B9">Hamond’s (1973)</xref> redescription, except for the basis of P3 and P4 with one row of setules along inner margin, and posterior margin of anal operculum with one row of spinules in the Thai material. The ornamentation of anal operculum is similar to that of the Korean specimens from the estuary of Ssangcheon Stream (<xref ref-type="bibr" rid="B22">Lee and Chang 2005</xref>), but it differs from the Australian specimens by lacking ornamentation at posterior margin (<xref ref-type="bibr" rid="B9">Hamond 1973</xref>).</p></tp:treatment-sec><tp:treatment-sec sec-type="distribution" id="SECID0EEXBG"><title>Distribution.</title><p>This species has been recorded from Calcutta (India) (<xref ref-type="bibr" rid="B26">Sewell 1934</xref>), brackish lagoons in northern coastal suburbs of Sydney (Australia) (<xref ref-type="bibr" rid="B9">Hamond 1973</xref>), crab burrows in a mud flat a little apart from shore line in Chindo Island (Korea) (<xref ref-type="bibr" rid="B29">Song and Chang 1995</xref>), and from Ssangcheon Stream (Korea) (<xref ref-type="bibr" rid="B22">Lee and Chang 2005</xref>).</p><p>In this study, we found the species in i) Samer-rach peat swamp, Trat Province, eastern Thailand; water temperature, 27.65 °C; pH, 5.38; salinity, 6.06 ppt; conductivity, 11285.2 µS cm<sup>-1</sup>; total dissolved solids, 6982 mg L<sup>-1</sup>; dissolved oxygen, 3.86 mg L<sup>-1</sup>, ii) Khao Thanan cave, Satun Province, southern Thailand; this is a limestone cave which normally dries out during the dry season (April); water pH, 8.85; dissolved oxygen, 2.7 mg L<sup>-1</sup>; conductivity, 2.1 µS cm<sup>-1</sup>; salinity varies seasonally because of the effect from the sea nearby.</p></tp:treatment-sec><tp:treatment-sec><!--Section generated to contain objects referenced in tp:taxon-treatment.--><fig id="F22" position="float" orientation="portrait"><label>Figure 22.</label><caption><p>Allobasis of female antenna (digital photographs). <bold>A</bold><italic><tp:taxon-name><tp:taxon-name-part taxon-name-part-type="genus" reg="Onychocamptus">O.</tp:taxon-name-part><tp:taxon-name-part taxon-name-part-type="species" reg="tratensis">tratensis</tp:taxon-name-part></tp:taxon-name></italic><bold>B</bold><italic><tp:taxon-name><tp:taxon-name-part taxon-name-part-type="genus" reg="Onychocamptus">O.</tp:taxon-name-part><tp:taxon-name-part taxon-name-part-type="species" reg="bengalensis">bengalensis</tp:taxon-name-part></tp:taxon-name></italic><bold>C</bold><italic><tp:taxon-name><tp:taxon-name-part taxon-name-part-type="genus" reg="Onychocamptus">O.</tp:taxon-name-part><tp:taxon-name-part taxon-name-part-type="species" reg="vitiospinulosa">vitiospinulosa</tp:taxon-name-part></tp:taxon-name></italic><bold>D</bold><italic><tp:taxon-name><tp:taxon-name-part taxon-name-part-type="genus" reg="Onychocamptus">O.</tp:taxon-name-part><tp:taxon-name-part taxon-name-part-type="species" reg="mohammed">mohammed</tp:taxon-name-part></tp:taxon-name></italic>. Scale bars: 0.1 mm.</p></caption><graphic xmlns:xlink="http://www.w3.org/1999/xlink" xlink:href="zookeys-810-045-g022.jpg" position="float" orientation="portrait" xlink:type="simple" id="oo_252102.jpg"/></fig><fig id="F23" position="float" orientation="portrait"><label>Figure 23.</label><caption><p>P5 of female. <bold>A</bold><italic><tp:taxon-name><tp:taxon-name-part taxon-name-part-type="genus" reg="Onychocamptus">O.</tp:taxon-name-part><tp:taxon-name-part taxon-name-part-type="species" reg="satunensis">satunensis</tp:taxon-name-part></tp:taxon-name></italic><bold>B</bold><italic><tp:taxon-name><tp:taxon-name-part taxon-name-part-type="genus" reg="Onychocamptus">O.</tp:taxon-name-part><tp:taxon-name-part taxon-name-part-type="species" reg="tratensis">tratensis</tp:taxon-name-part></tp:taxon-name></italic><bold>C</bold><italic><tp:taxon-name><tp:taxon-name-part taxon-name-part-type="genus" reg="Onychocamptus">O.</tp:taxon-name-part><tp:taxon-name-part taxon-name-part-type="species" reg="bengalensis">bengalensis</tp:taxon-name-part></tp:taxon-name></italic><bold>D</bold><italic><tp:taxon-name><tp:taxon-name-part taxon-name-part-type="genus" reg="Onychocamptus">O.</tp:taxon-name-part><tp:taxon-name-part taxon-name-part-type="species" reg="vitiospinulosa">vitiospinulosa</tp:taxon-name-part></tp:taxon-name></italic><bold>E</bold><italic><tp:taxon-name><tp:taxon-name-part taxon-name-part-type="genus" reg="Onychocamptus">O.</tp:taxon-name-part><tp:taxon-name-part taxon-name-part-type="species" reg="mohammed">mohammed</tp:taxon-name-part></tp:taxon-name></italic>. Scale bar: 0.05 mm.</p></caption><graphic xmlns:xlink="http://www.w3.org/1999/xlink" xlink:href="zookeys-810-045-g023.jpg" position="float" orientation="portrait" xlink:type="simple" id="oo_252103.jpg"/></fig></tp:treatment-sec><ref-list><ref id="B20"><mixed-citation xmlns:xlink="http://www.w3.org/1999/xlink" xlink:type="simple"><person-group><name name-style="western"><surname>Lang</surname><given-names>K</given-names></name></person-group> (<year>1948</year>) <source>Monographie der Harpacticiden. Lund, Håkan Ohlssons Boktryckeri, Vol.</source><publisher-name>2</publisher-name>, <publisher-loc>Stockholm</publisher-loc>, <size units="page">1682 pp</size>.</mixed-citation></ref><ref id="B9"><mixed-citation xmlns:xlink="http://www.w3.org/1999/xlink" xlink:type="simple"><person-group><name name-style="western"><surname>Hamond</surname><given-names>R</given-names></name></person-group> (<year>1973</year>) <article-title>The harpacticoid copepods (<tp:taxon-name><tp:taxon-name-part taxon-name-part-type="subphylum">Crustacea</tp:taxon-name-part></tp:taxon-name>) of the saline lakes in southeast Australia, with special reference to the <tp:taxon-name><tp:taxon-name-part taxon-name-part-type="family">Laophontidae</tp:taxon-name-part></tp:taxon-name>.</article-title><source>Records of Australian Museum</source><volume>28</volume>: <fpage>393</fpage>–<lpage>420</lpage>. <ext-link xlink:type="simple" ext-link-type="doi" xlink:href="10.3853/j.0067-1975.28.1973.406">https://doi.org/10.3853/j.0067-1975.28.1973.406</ext-link></mixed-citation></ref><ref id="B29"><mixed-citation xmlns:xlink="http://www.w3.org/1999/xlink" xlink:type="simple"><person-group><name name-style="western"><surname>Song</surname><given-names>SJ</given-names></name><name name-style="western"><surname>Chang</surname><given-names>CY</given-names></name></person-group> (<year>1995</year>) <article-title>Marine harpacticoid copepods of Chindo Island, Korea.</article-title><source>The Korean Journal of Systematic Zoology</source><volume>11</volume>: <fpage>65</fpage>–<lpage>77</lpage>. <ext-link xlink:type="simple" ext-link-type="uri" xlink:href="http://www.koreascience.or.kr/search/articlepdf_ocean.jsp?admNo=DMBRBT_1995_v11n1_65">http://www.koreascience.or.kr/search/articlepdf_ocean.jsp?admNo=DMBRBT_1995_v11n1_65</ext-link></mixed-citation></ref><ref id="B22"><mixed-citation xmlns:xlink="http://www.w3.org/1999/xlink" xlink:type="simple"><person-group><name name-style="western"><surname>Lee</surname><given-names>JM</given-names></name><name name-style="western"><surname>Chang</surname><given-names>CY</given-names></name></person-group> (<year>2005</year>) <article-title>Harpacticoid copepods of genus <italic><tp:taxon-name><tp:taxon-name-part taxon-name-part-type="genus">Onychocamptus</tp:taxon-name-part></tp:taxon-name></italic> (<tp:taxon-name><tp:taxon-name-part taxon-name-part-type="family">Laophontidae</tp:taxon-name-part></tp:taxon-name>) from Korea.</article-title><source>The Korean Journal of Systematic Zoology</source><volume>21</volume>: <fpage>31</fpage>–<lpage>43</lpage>. <ext-link xlink:type="simple" ext-link-type="uri" xlink:href="http://www.koreascience.or.kr/search/articlepdf_ocean.jsp?admNo=DMBRBT_2005_v21n1_31">http://www.koreascience.or.kr/search/articlepdf_ocean.jsp?admNo=DMBRBT_2005_v21n1_31</ext-link></mixed-citation></ref><ref id="B26"><mixed-citation xmlns:xlink="http://www.w3.org/1999/xlink" xlink:type="simple"><person-group><name name-style="western"><surname>Sewell</surname><given-names>RBS</given-names></name></person-group> (<year>1934</year>) <article-title>A study of the fauna of the salt lakes, Calcutta.</article-title><source>Records of the Indian Museum,</source><volume>36</volume>: <fpage>45</fpage>–<lpage>121</lpage>. <ext-link xlink:type="simple" ext-link-type="uri" xlink:href="http://faunaofindia.nic.in/PDFVolumes/records/036/01/0045-0121.pdf">http://faunaofindia.nic.in/PDFVolumes/records/036/01/0045-0121.pdf</ext-link></mixed-citation></ref></ref-list></tp:taxon-treatment>
