# Supplementary material for: Onychocamptus Daday, 1903 from Thailand, with descriptions of two new species and two new records (Crustacea, Copepoda, Harpacticoida, Laophontidae)
Source: Zookeys. 2018 Dec 20;(810):45–89. doi: 10.3897/zookeys.810.29253 (PMC6308222; doi:10.3897/zookeys.810.29253)
Supplement: XML Treatment for Onychocamptus vitiospinulosa [file zookeys.810.29253-treatment4.xml]

<!DOCTYPE tp:taxon-treatment
  PUBLIC "-//TaxonX//DTD Taxonomic Treatment Publishing DTD v0 20100105//EN" "tax-treatment-NSO.dtd">
<tp:taxon-treatment xmlns:tp="http://www.plazi.org/taxpub"><tp:treatment-meta><kwd-group><label>Taxon classification</label><kwd><named-content xmlns:xlink="http://www.w3.org/1999/xlink" content-type="kingdom">Animalia</named-content></kwd><kwd><named-content xmlns:xlink="http://www.w3.org/1999/xlink" content-type="order">Harpacticoida</named-content></kwd><kwd><named-content xmlns:xlink="http://www.w3.org/1999/xlink" content-type="family">Laophontidae</named-content></kwd></kwd-group><mixed-citation publication-type="journal"><person-group><name><surname>Boonyanusith</surname><given-names>Chaichat</given-names></name><name><surname>Saetang</surname><given-names>Thanida</given-names></name><name><surname>Wongkamheng</surname><given-names>Koraon</given-names></name><name><surname>Supiyanit Maiphae</surname><given-names/></name></person-group><article-title><italic><tp:taxon-name><tp:taxon-name-part taxon-name-part-type="genus" reg="Onychocamptus">Onychocamptus</tp:taxon-name-part></tp:taxon-name></italic> Daday, 1903 from Thailand, with descriptions of two new species and two new records (<tp:taxon-name><tp:taxon-name-part taxon-name-part-type="subphylum">Crustacea</tp:taxon-name-part></tp:taxon-name>, <tp:taxon-name><tp:taxon-name-part taxon-name-part-type="subclass">Copepoda</tp:taxon-name-part></tp:taxon-name>, <tp:taxon-name><tp:taxon-name-part taxon-name-part-type="order">Harpacticoida</tp:taxon-name-part></tp:taxon-name>, <tp:taxon-name><tp:taxon-name-part taxon-name-part-type="family">Laophontidae</tp:taxon-name-part></tp:taxon-name>)</article-title><source>Zookeys</source><day>20</day><month>12</month><year>2018</year><volume>2018</volume><issue>810</issue><fpage>45</fpage><lpage>89</lpage><pub-id pub-id-type="doi">10.3897/zookeys.810.29253</pub-id></mixed-citation></tp:treatment-meta><tp:nomenclature><tp:taxon-name>
                  <tp:taxon-name-part taxon-name-part-type="genus" reg="Onychocamptus">Onychocamptus</tp:taxon-name-part>
                  <tp:taxon-name-part taxon-name-part-type="species" reg="vitiospinulosa">vitiospinulosa</tp:taxon-name-part>
                </tp:taxon-name><tp:taxon-authority>(Shen &amp; Tai, 1963)</tp:taxon-authority><xref ref-type="fig" rid="F19">Figs 19</xref><xref ref-type="fig" rid="F20">, 20</xref><xref ref-type="fig" rid="F22">, 22C</xref><xref ref-type="fig" rid="F23">, 23D</xref><!--PageBreak--><!--PageBreak--><!--PageBreak--><!--PageBreak--><tp:nomenclature-citation-list><tp:nomenclature-citation><tp:taxon-name>
                      <tp:taxon-name-part taxon-name-part-type="genus" reg="Laophonte">Laophonte</tp:taxon-name-part>
                      <tp:taxon-name-part taxon-name-part-type="species" reg="vitiospinulosa">vitiospinulosa</tp:taxon-name-part>
                    </tp:taxon-name><comment>Shen &amp; Tai, 1963: 423, figs 42–46.</comment></tp:nomenclature-citation><tp:nomenclature-citation><tp:taxon-name>
                      <tp:taxon-name-part taxon-name-part-type="genus" reg="Onychocamptus">Onychocamptus</tp:taxon-name-part>
                      <tp:taxon-name-part taxon-name-part-type="species" reg="mahammed">mahammed</tp:taxon-name-part>
                      <tp:taxon-name-part taxon-name-part-type="subspecies" reg="vitiospinulosa">vitiospinulosa</tp:taxon-name-part>
                    </tp:taxon-name><comment>: <xref ref-type="bibr" rid="B21">Lang 1965</xref>: 447.</comment></tp:nomenclature-citation><tp:nomenclature-citation><tp:taxon-name>
                      <tp:taxon-name-part taxon-name-part-type="genus" reg="Onychocamptus">Onychocamptus</tp:taxon-name-part>
                      <tp:taxon-name-part taxon-name-part-type="species" reg="vitiospinulosa">vitiospinulosa</tp:taxon-name-part>
                    </tp:taxon-name><comment>: <xref ref-type="bibr" rid="B30">Tai and Song 1979</xref>: 264, figs 147–148; <xref ref-type="bibr" rid="B15">Ishida 1990</xref>: 46, plate 4; <xref ref-type="bibr" rid="B16">Ishida and Kikuchi 2000</xref>: 34, fig 57; <xref ref-type="bibr" rid="B22">Lee and Chang 2005</xref>: 32, figs 1–3.</comment></tp:nomenclature-citation></tp:nomenclature-citation-list></tp:nomenclature><tp:treatment-sec sec-type="material" id="SECID0E42BG"><title>Material examined.</title><p>Seven females and four males from Thale-Noi Lake, Pattalung Province, southern Thailand, <named-content xmlns:xlink="http://www.w3.org/1999/xlink" content-type="dwc:verbatimCoordinates" xlink:type="simple"><named-content content-type="geo-json" specific-use="{&#34;type&#34;:&#34;Point&#34;,&#34;coordinates&#34;:[100.158800,7.775131]}" id="NCID0EG3BG" xlink:type="simple">07°46'30.47"N, 100°9'31.68"E</named-content></named-content>; coll. S Maiphae and T Saetang; 23 October 2013.</p></tp:treatment-sec><tp:treatment-sec sec-type="Differential diagnosis" id="SECID0EL3BG"><title>Differential diagnosis.</title><p><tp:taxon-name><tp:taxon-name-part taxon-name-part-type="family">Laophontidae</tp:taxon-name-part></tp:taxon-name>. Caudal rami more than 2.3 times as long as wide in female and approximately 1.8 times as long as wide in male. P4 exp-3 with three outer spines. Female P5 exopod and baseoendopod separated, with three bipinnate spiniform setae on exopod and two on baseoendopod. Exopod of P5 male with two bipinnate spiniform setae.</p></tp:treatment-sec><tp:treatment-sec sec-type="description" id="SECID0EW3BG"><title>Description of adult female.</title><p>Body (Fig. <xref ref-type="fig" rid="F19">19A</xref>). Total body length, measured from tip of rostrum to posterior margin of caudal rami, 400–460 µm (mean 423 µm, n = 7); body cylindrical, gradually tapering posteriorly. Prosome 1.5 times as long as urosome. Rostrum small, completely fused to cephalothorax, and with pair of apical sensilla. All free thoracic somites with sensillum-bearing tubercles along posterior margin. Second and third urosomite fused ventrally forming the genital double-somite, remnant of division dorsally and laterally; penultimate urosomite with row of spinules dorsally and laterally. <!--PageBreak--><!--PageBreak--><!--PageBreak-->Anal somite approximately 0.6 times as long as wide, with two rows of spinules; anal operculum poorly developed, with minute spinules along posterior border (Fig. <xref ref-type="fig" rid="F19">19B</xref>).</p><fig id="F19" position="float" orientation="portrait"><label>Figure 19.</label><caption><p><italic><tp:taxon-name><tp:taxon-name-part taxon-name-part-type="genus" reg="Onychocamptus">Onychocamptus</tp:taxon-name-part><tp:taxon-name-part taxon-name-part-type="species" reg="vitiospinulosa">vitiospinulosa</tp:taxon-name-part></tp:taxon-name></italic>, female. <bold>A</bold> habitus, dorsal view <bold>B</bold> anal somite and caudal rami, dorsal view <bold>C</bold> antenna <bold>D</bold> egg sac <bold>E</bold> P4 <bold>F</bold> P5. Scale bars: 0.1 mm (<bold>A, D</bold>), 0.05 mm (<bold>B, C, E, F</bold>).</p></caption><graphic xmlns:xlink="http://www.w3.org/1999/xlink" xlink:href="zookeys-810-045-g019.jpg" position="float" orientation="portrait" xlink:type="simple" id="oo_252099.jpg"/></fig><p>Caudal rami (Fig. <xref ref-type="fig" rid="F19">19B</xref>). Cylindrical, slightly convergent, 2.3 times as long as wide, with seven setae of different lengths. Position of caudal setae as in previous species. Length ratio of caudal setae to ramus length from seta I to seta VII: 0.7 : 0.9 : 1.0 : 0.7 : 11.1 : 0.4 : 1.0.</p><p>Egg sac (Fig. <xref ref-type="fig" rid="F19">19D</xref>). Ovigerous female with one rounded egg sac ventrally between pair of fifth legs, with nineteen eggs.</p><p>Antennule and mouthparts as those of previous described species, but allobasis of antenna with one bipinnate abexopodal seta (Figs <xref ref-type="fig" rid="F19">19C</xref>, <xref ref-type="fig" rid="F22">22C</xref>).</p><p>P1, P2, P3 and P4 (Fig. <xref ref-type="fig" rid="F19">19E</xref>) as those of previous species, except P4 exp-3 with three outer spines.</p><p>Armature formula of P1−P4 as in Table <xref ref-type="table" rid="T2">2</xref>.</p><p>P5 (Figs <xref ref-type="fig" rid="F19">19F</xref>, <xref ref-type="fig" rid="F23">23D</xref>). Baseoendopod and exopod separated, covered with surface setules; baseoendopod with outer basal seta, endopodal lobe with two bipinnate spiniform setae, with one row of spinules at base of each seta; exopod with three bipinnate spiniform setae, with spinules at base of innermost seta only.</p><p>P6. Reduced to minute, rectangular protuberance, with one naked seta.</p></tp:treatment-sec><tp:treatment-sec sec-type="description" id="SECID0E46BG"><title>Description of adult male.</title><p>Body (Fig. <xref ref-type="fig" rid="F20">20A</xref>). Total body length, measured from tip of rostrum to posterior margin of caudal rami, 320–360 µm (mean 349 µm, n = 4); body cylindrical, gradually tapering posteriorly. Prosome 1.4 times as long as urosome. Rostrum small, completely fused to cephalothorax, with pair of apical sensilla. Anal somite approximately 0.8 times as long as wide, anal operculum poorly developed.</p><fig id="F20" position="float" orientation="portrait"><label>Figure 20.</label><caption><p><italic><tp:taxon-name><tp:taxon-name-part taxon-name-part-type="genus" reg="Onychocamptus">Onychocamptus</tp:taxon-name-part><tp:taxon-name-part taxon-name-part-type="species" reg="vitiospinulosa">vitiospinulosa</tp:taxon-name-part></tp:taxon-name></italic>, male. <bold>A</bold> habitus, dorsal view <bold>B, C</bold> urosome, ventral view <bold>D</bold> left P5 <bold>E</bold> P3 <bold>F</bold> P4. Scale bars: 0.1 mm (<bold>A</bold>), 0.05 mm (<bold>B–F</bold>).</p></caption><graphic xmlns:xlink="http://www.w3.org/1999/xlink" xlink:href="zookeys-810-045-g020.jpg" position="float" orientation="portrait" xlink:type="simple" id="oo_252100.jpg"/></fig><p>Caudal rami (Fig. <xref ref-type="fig" rid="F20">20A</xref>). As in female.</p><p>Antennule, antenna, mouthparts, P1, P2, P3 (Fig. <xref ref-type="fig" rid="F20">20E</xref>), P4 (Fig. <xref ref-type="fig" rid="F20">20F</xref>) as in <italic><tp:taxon-name><tp:taxon-name-part taxon-name-part-type="genus" reg="Onychocamptus">O.</tp:taxon-name-part><tp:taxon-name-part taxon-name-part-type="species" reg="satunensis">satunensis</tp:taxon-name-part></tp:taxon-name></italic> sp. n. and <italic><tp:taxon-name><tp:taxon-name-part taxon-name-part-type="genus" reg="Onychocamptus">O.</tp:taxon-name-part><tp:taxon-name-part taxon-name-part-type="species" reg="tratensis">tratensis</tp:taxon-name-part></tp:taxon-name></italic> sp. n., except P4 exp-3 with three robust, outer spines.</p><p>Armature formula of P1–P4 as in Table <xref ref-type="table" rid="T2">2</xref>.</p><p>P5 (Fig. <xref ref-type="fig" rid="F20">20D</xref>, <xref ref-type="fig" rid="F23">23D</xref>). Baseoendopod absent. Exopod with two bipinnate spiniform setae, outer seta not reaching beyond second urosomite.</p><p>P6 (Fig. <xref ref-type="fig" rid="F20">20C</xref>). Represented by two bipinnate spiniform setae, inner approximately twice as long as outer, and inner seta reaching beyond distal margin of third urosomite.</p></tp:treatment-sec><tp:treatment-sec sec-type="variability" id="SECID0EKDAI"><title>Variability.</title><p>Thai specimens agree with Shen and Tai (1979), however the inner seta of the male P6 comes beyond the distal margin of four urosomite and the outer seta is approximately 1/3 as long as the inner seta in one specimen of our samples (Fig. <xref ref-type="fig" rid="F20">20B</xref>).</p></tp:treatment-sec><tp:treatment-sec sec-type="distribution" id="SECID0EUDAI"><title>Distribution.</title><p>This species has been recorded from the delta of the Pearl River (Kwangtung Province, south China) (<xref ref-type="bibr" rid="B28">Shen and Tai 1963</xref>), from a stream in Okinawa and Ishigaki Island (Japan) (<xref ref-type="bibr" rid="B15">Ishida 1990</xref>) and from Hangetsu Lake (Shiribeshi Province, Japan) (<xref ref-type="bibr" rid="B16">Ishida and Kikuchi 2000</xref>), and from reed marshes of the lower reaches of Gonyangcheon Stream and Sopocheon Stream (Jindo Island, Korea) (<xref ref-type="bibr" rid="B22">Lee and Chang 2005</xref>).</p><p>In this study, we found this species only in Thale-Noi Lake, Pattalung Province (southern Thailand) in June, August, and October 2013. Water temperature ranged between 28.3–31.6 °C, pH of 5.22–7.83, salinity 0.1–1.2 ppt, conductivity 209.5–2385 µS cm<sup>-1</sup>, transparency 0.05–1.35 m, depth 0.35–1.65 m, chlorophyll a 0.27–37.53, and dissolved oxygen 2.89–5.76 mg L<sup>-1</sup>.</p><!--PageBreak--></tp:treatment-sec><tp:treatment-sec><!--Section generated to contain objects referenced in tp:taxon-treatment.--><fig id="F22" position="float" orientation="portrait"><label>Figure 22.</label><caption><p>Allobasis of female antenna (digital photographs). <bold>A</bold><italic><tp:taxon-name><tp:taxon-name-part taxon-name-part-type="genus" reg="Onychocamptus">O.</tp:taxon-name-part><tp:taxon-name-part taxon-name-part-type="species" reg="tratensis">tratensis</tp:taxon-name-part></tp:taxon-name></italic><bold>B</bold><italic><tp:taxon-name><tp:taxon-name-part taxon-name-part-type="genus" reg="Onychocamptus">O.</tp:taxon-name-part><tp:taxon-name-part taxon-name-part-type="species" reg="bengalensis">bengalensis</tp:taxon-name-part></tp:taxon-name></italic><bold>C</bold><italic><tp:taxon-name><tp:taxon-name-part taxon-name-part-type="genus" reg="Onychocamptus">O.</tp:taxon-name-part><tp:taxon-name-part taxon-name-part-type="species" reg="vitiospinulosa">vitiospinulosa</tp:taxon-name-part></tp:taxon-name></italic><bold>D</bold><italic><tp:taxon-name><tp:taxon-name-part taxon-name-part-type="genus" reg="Onychocamptus">O.</tp:taxon-name-part><tp:taxon-name-part taxon-name-part-type="species" reg="mohammed">mohammed</tp:taxon-name-part></tp:taxon-name></italic>. Scale bars: 0.1 mm.</p></caption><graphic xmlns:xlink="http://www.w3.org/1999/xlink" xlink:href="zookeys-810-045-g022.jpg" position="float" orientation="portrait" xlink:type="simple" id="oo_252102.jpg"/></fig><fig id="F23" position="float" orientation="portrait"><label>Figure 23.</label><caption><p>P5 of female. <bold>A</bold><italic><tp:taxon-name><tp:taxon-name-part taxon-name-part-type="genus" reg="Onychocamptus">O.</tp:taxon-name-part><tp:taxon-name-part taxon-name-part-type="species" reg="satunensis">satunensis</tp:taxon-name-part></tp:taxon-name></italic><bold>B</bold><italic><tp:taxon-name><tp:taxon-name-part taxon-name-part-type="genus" reg="Onychocamptus">O.</tp:taxon-name-part><tp:taxon-name-part taxon-name-part-type="species" reg="tratensis">tratensis</tp:taxon-name-part></tp:taxon-name></italic><bold>C</bold><italic><tp:taxon-name><tp:taxon-name-part taxon-name-part-type="genus" reg="Onychocamptus">O.</tp:taxon-name-part><tp:taxon-name-part taxon-name-part-type="species" reg="bengalensis">bengalensis</tp:taxon-name-part></tp:taxon-name></italic><bold>D</bold><italic><tp:taxon-name><tp:taxon-name-part taxon-name-part-type="genus" reg="Onychocamptus">O.</tp:taxon-name-part><tp:taxon-name-part taxon-name-part-type="species" reg="vitiospinulosa">vitiospinulosa</tp:taxon-name-part></tp:taxon-name></italic><bold>E</bold><italic><tp:taxon-name><tp:taxon-name-part taxon-name-part-type="genus" reg="Onychocamptus">O.</tp:taxon-name-part><tp:taxon-name-part taxon-name-part-type="species" reg="mohammed">mohammed</tp:taxon-name-part></tp:taxon-name></italic>. Scale bar: 0.05 mm.</p></caption><graphic xmlns:xlink="http://www.w3.org/1999/xlink" xlink:href="zookeys-810-045-g023.jpg" position="float" orientation="portrait" xlink:type="simple" id="oo_252103.jpg"/></fig><table-wrap id="T2" position="float" orientation="portrait"><label>Table 2.</label><caption><p>Armature formula of P1–P4 of <italic><tp:taxon-name><tp:taxon-name-part taxon-name-part-type="genus" reg="Onychocamptus">Onychocamptus</tp:taxon-name-part><tp:taxon-name-part taxon-name-part-type="species" reg="bengalensis">bengalensis</tp:taxon-name-part></tp:taxon-name></italic>, <italic><tp:taxon-name><tp:taxon-name-part taxon-name-part-type="genus" reg="Onychocamptus">O.</tp:taxon-name-part><tp:taxon-name-part taxon-name-part-type="species" reg="vitiospinulosa">vitiospinulosa</tp:taxon-name-part></tp:taxon-name></italic>, and <italic><tp:taxon-name><tp:taxon-name-part taxon-name-part-type="genus" reg="Onychocamptus">O.</tp:taxon-name-part><tp:taxon-name-part taxon-name-part-type="species" reg="mohammed">mohammed</tp:taxon-name-part></tp:taxon-name></italic>.</p></caption><table id="TID0EMXAG" rules="all"><tbody><tr><th rowspan="1" colspan="1">Swimming legs</th><th rowspan="1" colspan="1"/><th rowspan="1" colspan="1">Basis</th><th rowspan="1" colspan="1">Exopod</th><th rowspan="1" colspan="1">Endopod</th></tr><tr><td rowspan="2" colspan="1">P1</td><td rowspan="1" colspan="1">female</td><td rowspan="1" colspan="1">I-1</td><td rowspan="1" colspan="1">I-0; III,2,0</td><td rowspan="1" colspan="1">0-0; 0,I1,0</td></tr><tr><td rowspan="1" colspan="1">male</td><td rowspan="1" colspan="1">I-1</td><td rowspan="1" colspan="1">I-0; III,2,0</td><td rowspan="1" colspan="1">0-0; 0,I1,0</td></tr><tr><td rowspan="2" colspan="1">P2</td><td rowspan="1" colspan="1">female</td><td rowspan="1" colspan="1">I-0</td><td rowspan="1" colspan="1">I-0; I-1; III,I1,1</td><td rowspan="1" colspan="1">0-0; 0,2,2</td></tr><tr><td rowspan="1" colspan="1">male</td><td rowspan="1" colspan="1">I-0</td><td rowspan="1" colspan="1">I-0; I-1; III,I1,1</td><td rowspan="1" colspan="1">0-0; 0,2,2</td></tr><tr><td rowspan="2" colspan="1">P3</td><td rowspan="1" colspan="1">female</td><td rowspan="1" colspan="1">1-0</td><td rowspan="1" colspan="1">I-0; I-1; III,I1,1</td><td rowspan="1" colspan="1">0-0; 1,2,3</td></tr><tr><td rowspan="1" colspan="1">male</td><td rowspan="1" colspan="1">1-0</td><td rowspan="1" colspan="1">I-0; I-1; III,II,1</td><td rowspan="1" colspan="1">0-0; 0-1; 0,2,2</td></tr><tr><td rowspan="2" colspan="1">P4</td><td rowspan="1" colspan="1">female</td><td rowspan="1" colspan="1">1-0</td><td rowspan="1" colspan="1">I-0; I-1; III,2,1</td><td rowspan="1" colspan="1">0-0; 1,1,1</td></tr><tr><td rowspan="1" colspan="1">male</td><td rowspan="1" colspan="1">1-0</td><td rowspan="1" colspan="1">I-0; I-1; III,2,1</td><td rowspan="1" colspan="1">0-0; 1,1,1</td></tr></tbody></table></table-wrap></tp:treatment-sec><ref-list><ref id="B21"><mixed-citation xmlns:xlink="http://www.w3.org/1999/xlink" xlink:type="simple"><person-group><name name-style="western"><surname>Lang</surname><given-names>K</given-names></name></person-group> (<year>1965</year>) <article-title><tp:taxon-name><tp:taxon-name-part taxon-name-part-type="subclass">Copepoda</tp:taxon-name-part></tp:taxon-name><tp:taxon-name><tp:taxon-name-part taxon-name-part-type="order">Harpacticoida</tp:taxon-name-part></tp:taxon-name> from the Californian Pacific coast.</article-title><source>Kungliga Svenska vetenskapsakademiens handlingar</source><volume>10</volume>: <fpage>1</fpage>–<lpage>566</lpage>.</mixed-citation></ref><ref id="B30"><mixed-citation xmlns:xlink="http://www.w3.org/1999/xlink" xlink:type="simple"><person-group><name name-style="western"><surname>Tai</surname><given-names>AY</given-names></name><name name-style="western"><surname>Song</surname><given-names>YZ</given-names></name></person-group> (<year>1979</year>) <article-title><tp:taxon-name><tp:taxon-name-part taxon-name-part-type="order">Harpacticoida</tp:taxon-name-part></tp:taxon-name>.</article-title> In: <person-group><name name-style="western"><surname>Shen</surname><given-names>CJ</given-names></name><name name-style="western"><surname>Fauna</surname><given-names>Editorial Committee</given-names></name></person-group> (<role>Eds</role>) <issue-title>Freshwater Copepoda.</issue-title><source>Fauna Sinica, <tp:taxon-name><tp:taxon-name-part taxon-name-part-type="subphylum">Crustacea</tp:taxon-name-part></tp:taxon-name>. Science Press, Beijing</source>, <fpage>164</fpage>–<lpage>300</lpage>.</mixed-citation></ref><ref id="B15"><mixed-citation xmlns:xlink="http://www.w3.org/1999/xlink" xlink:type="simple"><person-group><name name-style="western"><surname>Ishida</surname><given-names>T</given-names></name></person-group> (<year>1990</year>) <article-title>Copepods in the Mountain waters of Kyushu, Tsushima and Ryukyu Islands, southwestern Japan. Sci. Rep.</article-title><source>Hokkaido Salmon Hatcher</source><volume>44</volume>: <fpage>39</fpage>–<lpage>51</lpage>.</mixed-citation></ref><ref id="B16"><mixed-citation xmlns:xlink="http://www.w3.org/1999/xlink" xlink:type="simple"><person-group><name name-style="western"><surname>Ishida</surname><given-names>T</given-names></name><name name-style="western"><surname>Kikuchi</surname><given-names>Y</given-names></name></person-group> (<year>2000</year>) <article-title>Illustrated fauna of the freshwater harpacticoid copepods of Japan.</article-title><source>Bulletin of the Biogeographical Society of Japan</source><volume>55</volume>: <fpage>7</fpage>–<lpage>94</lpage>. <ext-link xlink:type="simple" ext-link-type="uri" xlink:href="https://www.cabdirect.org/cabdirect/abstract/20013037939">https://www.cabdirect.org/cabdirect/abstract/20013037939</ext-link>.</mixed-citation></ref><ref id="B22"><mixed-citation xmlns:xlink="http://www.w3.org/1999/xlink" xlink:type="simple"><person-group><name name-style="western"><surname>Lee</surname><given-names>JM</given-names></name><name name-style="western"><surname>Chang</surname><given-names>CY</given-names></name></person-group> (<year>2005</year>) <article-title>Harpacticoid copepods of genus <italic><tp:taxon-name><tp:taxon-name-part taxon-name-part-type="genus">Onychocamptus</tp:taxon-name-part></tp:taxon-name></italic> (<tp:taxon-name><tp:taxon-name-part taxon-name-part-type="family">Laophontidae</tp:taxon-name-part></tp:taxon-name>) from Korea.</article-title><source>The Korean Journal of Systematic Zoology</source><volume>21</volume>: <fpage>31</fpage>–<lpage>43</lpage>. <ext-link xlink:type="simple" ext-link-type="uri" xlink:href="http://www.koreascience.or.kr/search/articlepdf_ocean.jsp?admNo=DMBRBT_2005_v21n1_31">http://www.koreascience.or.kr/search/articlepdf_ocean.jsp?admNo=DMBRBT_2005_v21n1_31</ext-link></mixed-citation></ref><ref id="B28"><mixed-citation xmlns:xlink="http://www.w3.org/1999/xlink" xlink:type="simple"><person-group><name name-style="western"><surname>Shen</surname><given-names>CJ</given-names></name><name name-style="western"><surname>Tai</surname><given-names>AY</given-names></name></person-group> (<year>1963</year>) <article-title>On five new species, a new subgenus and a new genus of freshwater <tp:taxon-name><tp:taxon-name-part taxon-name-part-type="subclass">Copepoda</tp:taxon-name-part></tp:taxon-name> (<tp:taxon-name><tp:taxon-name-part taxon-name-part-type="order">Harpacticoida</tp:taxon-name-part></tp:taxon-name>) from the delta of Pearl River, South China.</article-title><source>Acta Zoologica Sinica</source><volume>15</volume>: <fpage>417</fpage>–<lpage>431</lpage>.</mixed-citation></ref></ref-list></tp:taxon-treatment>
