# Supplementary material for: Onychocamptus Daday, 1903 from Thailand, with descriptions of two new species and two new records (Crustacea, Copepoda, Harpacticoida, Laophontidae)
Source: Zookeys. 2018 Dec 20;(810):45–89. doi: 10.3897/zookeys.810.29253 (PMC6308222; doi:10.3897/zookeys.810.29253)
Supplement: XML Treatment for Onychocamptus mohammed [file zookeys.810.29253-treatment5.xml]

<!DOCTYPE tp:taxon-treatment
  PUBLIC "-//TaxonX//DTD Taxonomic Treatment Publishing DTD v0 20100105//EN" "tax-treatment-NSO.dtd">
<tp:taxon-treatment xmlns:tp="http://www.plazi.org/taxpub"><tp:treatment-meta><kwd-group><label>Taxon classification</label><kwd><named-content xmlns:xlink="http://www.w3.org/1999/xlink" content-type="kingdom">Animalia</named-content></kwd><kwd><named-content xmlns:xlink="http://www.w3.org/1999/xlink" content-type="order">Harpacticoida</named-content></kwd><kwd><named-content xmlns:xlink="http://www.w3.org/1999/xlink" content-type="family">Laophontidae</named-content></kwd></kwd-group><mixed-citation publication-type="journal"><person-group><name><surname>Boonyanusith</surname><given-names>Chaichat</given-names></name><name><surname>Saetang</surname><given-names>Thanida</given-names></name><name><surname>Wongkamheng</surname><given-names>Koraon</given-names></name><name><surname>Supiyanit Maiphae</surname><given-names/></name></person-group><article-title><italic><tp:taxon-name><tp:taxon-name-part taxon-name-part-type="genus" reg="Onychocamptus">Onychocamptus</tp:taxon-name-part></tp:taxon-name></italic> Daday, 1903 from Thailand, with descriptions of two new species and two new records (<tp:taxon-name><tp:taxon-name-part taxon-name-part-type="subphylum">Crustacea</tp:taxon-name-part></tp:taxon-name>, <tp:taxon-name><tp:taxon-name-part taxon-name-part-type="subclass">Copepoda</tp:taxon-name-part></tp:taxon-name>, <tp:taxon-name><tp:taxon-name-part taxon-name-part-type="order">Harpacticoida</tp:taxon-name-part></tp:taxon-name>, <tp:taxon-name><tp:taxon-name-part taxon-name-part-type="family">Laophontidae</tp:taxon-name-part></tp:taxon-name>)</article-title><source>Zookeys</source><day>20</day><month>12</month><year>2018</year><volume>2018</volume><issue>810</issue><fpage>45</fpage><lpage>89</lpage><pub-id pub-id-type="doi">10.3897/zookeys.810.29253</pub-id></mixed-citation></tp:treatment-meta><tp:nomenclature><tp:taxon-name>
                  <tp:taxon-name-part taxon-name-part-type="genus" reg="Onychocamptus">Onychocamptus</tp:taxon-name-part>
                  <tp:taxon-name-part taxon-name-part-type="species" reg="mohammed">mohammed</tp:taxon-name-part>
                </tp:taxon-name><tp:taxon-authority>(Blanchard &amp; Richard, 1891)</tp:taxon-authority><xref ref-type="fig" rid="F21">Fig. 21</xref><xref ref-type="fig" rid="F22">, 22D</xref><xref ref-type="fig" rid="F23">, 23E</xref><tp:nomenclature-citation-list><tp:nomenclature-citation><tp:taxon-name>
                      <tp:taxon-name-part taxon-name-part-type="genus" reg="Laophonte">Laophonte</tp:taxon-name-part>
                      <tp:taxon-name-part taxon-name-part-type="species" reg="mohammed">mohammed</tp:taxon-name-part>
                    </tp:taxon-name><comment>Blanchard &amp; Richard, 1891: 526, pl VI, figs 1–15; <xref ref-type="bibr" rid="B7">Daday 1906</xref>: Taf. 16, figs 9–16; <xref ref-type="bibr" rid="B27">Shen and Tai 1962</xref>: 397, figs 20–32: <xref ref-type="bibr" rid="B30">Tai and Song 1979</xref>: 261, figs 145–146.</comment></tp:nomenclature-citation><tp:nomenclature-citation><tp:taxon-name>
                      <tp:taxon-name-part taxon-name-part-type="genus" reg="Onychocamptus">Onychocamptus</tp:taxon-name-part>
                      <tp:taxon-name-part taxon-name-part-type="species" reg="heteropus">heteropus</tp:taxon-name-part>
                    </tp:taxon-name><comment>Daday, 1903: 157–161, figs18–24.</comment></tp:nomenclature-citation><tp:nomenclature-citation><tp:taxon-name>
                      <tp:taxon-name-part taxon-name-part-type="genus" reg="Laophonte">Laophonte</tp:taxon-name-part>
                      <tp:taxon-name-part taxon-name-part-type="species" reg="calamorum">calamorum</tp:taxon-name-part>
                    </tp:taxon-name><comment>Willey, 1923: 305, figs 2–4.</comment></tp:nomenclature-citation><tp:nomenclature-citation><tp:taxon-name>
                      <tp:taxon-name-part taxon-name-part-type="genus" reg="Onychocamptus">Onychocamptus</tp:taxon-name-part>
                      <tp:taxon-name-part taxon-name-part-type="species" reg="mohammed">mohammed</tp:taxon-name-part>
                    </tp:taxon-name><comment>: <xref ref-type="bibr" rid="B20">Lang 1948</xref>: 1417, abb. 576; <xref ref-type="bibr" rid="B16">Ishida and Kikuchi 2000</xref>: 34, fig 56; <xref ref-type="bibr" rid="B22">Lee and Chang 2005</xref>: 39–40, figs 4, 5a, b.</comment></tp:nomenclature-citation></tp:nomenclature-citation-list></tp:nomenclature><tp:treatment-sec sec-type="material" id="SECID0EMIAI"><title>Material examined.</title><p>Four females from Ta-pom swamp, Krabi Province, southern Thailand, <named-content xmlns:xlink="http://www.w3.org/1999/xlink" content-type="dwc:verbatimCoordinates" xlink:type="simple"><named-content content-type="geo-json" specific-use="{&#34;type&#34;:&#34;Point&#34;,&#34;coordinates&#34;:[98.778122,8.213942]}" id="NCID0EVIAI" xlink:type="simple">08°12'50.19"N 98°46'41.24"E</named-content></named-content>, coll. S Maiphae and T Saetang, on 8 December 2016.</p></tp:treatment-sec><tp:treatment-sec sec-type="diagnosis" id="SECID0E1IAI"><title>Diagnosis.</title><p><tp:taxon-name><tp:taxon-name-part taxon-name-part-type="family">Laophontidae</tp:taxon-name-part></tp:taxon-name>. Caudal rami more than 2.2 times as long as wide in female. P4 exp-3 with three outer spines. Baseoendopod and exopod separated, each with three bipinnate spiniform setae.</p></tp:treatment-sec><tp:treatment-sec sec-type="description" id="SECID0EFJAI"><title>Description of the adult female.</title><p>Body (Fig. <xref ref-type="fig" rid="F21">21A</xref>). Total body length, measured from tip of rostrum to posterior margin of caudal rami, 410–480 µm (mean 440.50 µm, n = 4); body cylindrical, gradually tapering posteriorly. Prosome 1.3 times as long as urosome. Rostrum small, completely fused to cephalothorax, with pair of apical sensilla. All free thoracic somites with sensillum-bearing tubercles along posterior margin. Second and third urosomite fused ventrally forming genital double-somite; remnant of division dorsally and laterally. Anal somite approximately 0.7 times as long as wide. Anal operculum poorly developed, with minute spinules along upper posterior border.</p><fig id="F21" position="float" orientation="portrait"><label>Figure 21.</label><caption><p><italic><tp:taxon-name><tp:taxon-name-part taxon-name-part-type="genus" reg="Onychocamptus">Onychocamptus</tp:taxon-name-part><tp:taxon-name-part taxon-name-part-type="species" reg="mohammed">mohammed</tp:taxon-name-part></tp:taxon-name></italic>, female. <bold>A</bold> habitus, dorsal view <bold>B</bold> anal somite and caudal rami, dorsal view <bold>C</bold> P4 <bold>D</bold> P5 <bold>E</bold> egg sac. Scale bars: 0.1 mm (<bold>A, E</bold>), 0.05 mm (<bold>B–D</bold>).</p></caption><graphic xmlns:xlink="http://www.w3.org/1999/xlink" xlink:href="zookeys-810-045-g021.jpg" position="float" orientation="portrait" xlink:type="simple" id="oo_252101.jpg"/></fig><p>Caudal rami (Fig. <xref ref-type="fig" rid="F21">21B</xref>). Cylindrical, parallel, 2.2 times as long as wide, with seven setae of different lengths. Position of caudal setae as in previous species. Inner terminal seta (V) approximately 0.7 times as long as body length. Length ratio of caudal setae to ramus length, from seta I to seta VII : 0.4 : 0.6 : 0.9 : 0.8 : 8.5 : 0.4 : 1.0.</p><p>Egg sac (Fig. <xref ref-type="fig" rid="F21">21E</xref>). Ovigerous female with one oval egg sac with eight eggs ventrally between fifth pair of legs.</p><p>Antennule and mouthparts as in previous species, but allobasis of antenna with one bipinnate abexopodal seta (Fig. <xref ref-type="fig" rid="F22">22D</xref>).</p><fig id="F22" position="float" orientation="portrait"><label>Figure 22.</label><caption><p>Allobasis of female antenna (digital photographs). <bold>A</bold><italic><tp:taxon-name><tp:taxon-name-part taxon-name-part-type="genus" reg="Onychocamptus">O.</tp:taxon-name-part><tp:taxon-name-part taxon-name-part-type="species" reg="tratensis">tratensis</tp:taxon-name-part></tp:taxon-name></italic><bold>B</bold><italic><tp:taxon-name><tp:taxon-name-part taxon-name-part-type="genus" reg="Onychocamptus">O.</tp:taxon-name-part><tp:taxon-name-part taxon-name-part-type="species" reg="bengalensis">bengalensis</tp:taxon-name-part></tp:taxon-name></italic><bold>C</bold><italic><tp:taxon-name><tp:taxon-name-part taxon-name-part-type="genus" reg="Onychocamptus">O.</tp:taxon-name-part><tp:taxon-name-part taxon-name-part-type="species" reg="vitiospinulosa">vitiospinulosa</tp:taxon-name-part></tp:taxon-name></italic><bold>D</bold><italic><tp:taxon-name><tp:taxon-name-part taxon-name-part-type="genus" reg="Onychocamptus">O.</tp:taxon-name-part><tp:taxon-name-part taxon-name-part-type="species" reg="mohammed">mohammed</tp:taxon-name-part></tp:taxon-name></italic>. Scale bars: 0.1 mm.</p></caption><graphic xmlns:xlink="http://www.w3.org/1999/xlink" xlink:href="zookeys-810-045-g022.jpg" position="float" orientation="portrait" xlink:type="simple" id="oo_252102.jpg"/></fig><p>P1, P2, P3 and P4 (Fig. <xref ref-type="fig" rid="F21">21C</xref>) as in <italic><tp:taxon-name><tp:taxon-name-part taxon-name-part-type="genus" reg="Onychocamptus">O.</tp:taxon-name-part><tp:taxon-name-part taxon-name-part-type="species" reg="satunensis">satunensis</tp:taxon-name-part></tp:taxon-name></italic> sp. n. and <italic><tp:taxon-name><tp:taxon-name-part taxon-name-part-type="genus" reg="Onychocamptus">O.</tp:taxon-name-part><tp:taxon-name-part taxon-name-part-type="species" reg="tratensis">tratensis</tp:taxon-name-part></tp:taxon-name></italic> sp. n. except P4 exp-3 with three robust, outer spines.</p><p>Armature formula of P1−P4 as in Table <xref ref-type="table" rid="T2">2</xref>.</p><p>P5 (Figs <xref ref-type="fig" rid="F21">21D</xref>, <xref ref-type="fig" rid="F23">23E</xref>). Baseoendopod and exopod separated; both rami densely covered with setules; baseoendopod with outer basal seta, endopodal lobe with three inner bipinnate spiniform setae, with one row of spinules at base of each seta; exopod with three bipinnate spiniform setae, with spinules at base of innermost seta only.</p><fig id="F23" position="float" orientation="portrait"><label>Figure 23.</label><caption><p>P5 of female. <bold>A</bold><italic><tp:taxon-name><tp:taxon-name-part taxon-name-part-type="genus" reg="Onychocamptus">O.</tp:taxon-name-part><tp:taxon-name-part taxon-name-part-type="species" reg="satunensis">satunensis</tp:taxon-name-part></tp:taxon-name></italic><bold>B</bold><italic><tp:taxon-name><tp:taxon-name-part taxon-name-part-type="genus" reg="Onychocamptus">O.</tp:taxon-name-part><tp:taxon-name-part taxon-name-part-type="species" reg="tratensis">tratensis</tp:taxon-name-part></tp:taxon-name></italic><bold>C</bold><italic><tp:taxon-name><tp:taxon-name-part taxon-name-part-type="genus" reg="Onychocamptus">O.</tp:taxon-name-part><tp:taxon-name-part taxon-name-part-type="species" reg="bengalensis">bengalensis</tp:taxon-name-part></tp:taxon-name></italic><bold>D</bold><italic><tp:taxon-name><tp:taxon-name-part taxon-name-part-type="genus" reg="Onychocamptus">O.</tp:taxon-name-part><tp:taxon-name-part taxon-name-part-type="species" reg="vitiospinulosa">vitiospinulosa</tp:taxon-name-part></tp:taxon-name></italic><bold>E</bold><italic><tp:taxon-name><tp:taxon-name-part taxon-name-part-type="genus" reg="Onychocamptus">O.</tp:taxon-name-part><tp:taxon-name-part taxon-name-part-type="species" reg="mohammed">mohammed</tp:taxon-name-part></tp:taxon-name></italic>. Scale bar: 0.05 mm.</p></caption><graphic xmlns:xlink="http://www.w3.org/1999/xlink" xlink:href="zookeys-810-045-g023.jpg" position="float" orientation="portrait" xlink:type="simple" id="oo_252103.jpg"/></fig><p>P6. Reduced to minute, rectangular protuberance, with one naked seta.</p></tp:treatment-sec><tp:treatment-sec sec-type="variability" id="SECID0EDRAI"><title>Variability.</title><p>The length of the baseoendopodal setae of the female P5 is variable. The original description shows the lateral most seta as the longest (<xref ref-type="bibr" rid="B2">Blanchard and Richard 1891</xref>). This seta is also the longest in specimens from Japan (<xref ref-type="bibr" rid="B16">Ishida and Kikuchi 2000</xref>). However, the middle seta is the longest in specimens from China and Korea <!--PageBreak--><!--PageBreak-->(Shen 1962, <xref ref-type="bibr" rid="B22">Lee and Chang 2005</xref>), and the lateral most seta is equal to the middle seta in the Thai specimens.</p></tp:treatment-sec><tp:treatment-sec sec-type="distribution" id="SECID0EYRAI"><title>Distribution.</title><p>This species has been found in many localities such as Wu-Li Lake (Kiangsu Province, China) (<xref ref-type="bibr" rid="B27">Shen and Tai 1962</xref>), in Harutori Lake (Kushiro, Japan) (<xref ref-type="bibr" rid="B16">Ishida and Kikuchi 2000</xref>), in Daecheong Lake and Yedang Reservior (Korea) (<xref ref-type="bibr" rid="B22">Lee and Chang 2005</xref>), in Vietnam (<xref ref-type="bibr" rid="B10">Ho and Tran 2007</xref>), and in central Thailand (<xref ref-type="bibr" rid="B7">Daday 1906</xref>, Watiroyram et al. 2015).</p><p>In the present study, we found the species in Ta-pom swamp (southern Thailand, Krabi Province) in December 2016, water temperature was 26.27 °C, pH 6.74, salinity 0.27 ppt, conductivity 571 µS cm<sup>-1</sup>, and dissolved oxygen 4.32 mg L<sup>-1</sup>.</p></tp:treatment-sec><tp:treatment-sec><!--Section generated to contain objects referenced in tp:taxon-treatment.--><table-wrap id="T2" position="float" orientation="portrait"><label>Table 2.</label><caption><p>Armature formula of P1–P4 of <italic><tp:taxon-name><tp:taxon-name-part taxon-name-part-type="genus" reg="Onychocamptus">Onychocamptus</tp:taxon-name-part><tp:taxon-name-part taxon-name-part-type="species" reg="bengalensis">bengalensis</tp:taxon-name-part></tp:taxon-name></italic>, <italic><tp:taxon-name><tp:taxon-name-part taxon-name-part-type="genus" reg="Onychocamptus">O.</tp:taxon-name-part><tp:taxon-name-part taxon-name-part-type="species" reg="vitiospinulosa">vitiospinulosa</tp:taxon-name-part></tp:taxon-name></italic>, and <italic><tp:taxon-name><tp:taxon-name-part taxon-name-part-type="genus" reg="Onychocamptus">O.</tp:taxon-name-part><tp:taxon-name-part taxon-name-part-type="species" reg="mohammed">mohammed</tp:taxon-name-part></tp:taxon-name></italic>.</p></caption><table id="TID0EMXAG" rules="all"><tbody><tr><th rowspan="1" colspan="1">Swimming legs</th><th rowspan="1" colspan="1"/><th rowspan="1" colspan="1">Basis</th><th rowspan="1" colspan="1">Exopod</th><th rowspan="1" colspan="1">Endopod</th></tr><tr><td rowspan="2" colspan="1">P1</td><td rowspan="1" colspan="1">female</td><td rowspan="1" colspan="1">I-1</td><td rowspan="1" colspan="1">I-0; III,2,0</td><td rowspan="1" colspan="1">0-0; 0,I1,0</td></tr><tr><td rowspan="1" colspan="1">male</td><td rowspan="1" colspan="1">I-1</td><td rowspan="1" colspan="1">I-0; III,2,0</td><td rowspan="1" colspan="1">0-0; 0,I1,0</td></tr><tr><td rowspan="2" colspan="1">P2</td><td rowspan="1" colspan="1">female</td><td rowspan="1" colspan="1">I-0</td><td rowspan="1" colspan="1">I-0; I-1; III,I1,1</td><td rowspan="1" colspan="1">0-0; 0,2,2</td></tr><tr><td rowspan="1" colspan="1">male</td><td rowspan="1" colspan="1">I-0</td><td rowspan="1" colspan="1">I-0; I-1; III,I1,1</td><td rowspan="1" colspan="1">0-0; 0,2,2</td></tr><tr><td rowspan="2" colspan="1">P3</td><td rowspan="1" colspan="1">female</td><td rowspan="1" colspan="1">1-0</td><td rowspan="1" colspan="1">I-0; I-1; III,I1,1</td><td rowspan="1" colspan="1">0-0; 1,2,3</td></tr><tr><td rowspan="1" colspan="1">male</td><td rowspan="1" colspan="1">1-0</td><td rowspan="1" colspan="1">I-0; I-1; III,II,1</td><td rowspan="1" colspan="1">0-0; 0-1; 0,2,2</td></tr><tr><td rowspan="2" colspan="1">P4</td><td rowspan="1" colspan="1">female</td><td rowspan="1" colspan="1">1-0</td><td rowspan="1" colspan="1">I-0; I-1; III,2,1</td><td rowspan="1" colspan="1">0-0; 1,1,1</td></tr><tr><td rowspan="1" colspan="1">male</td><td rowspan="1" colspan="1">1-0</td><td rowspan="1" colspan="1">I-0; I-1; III,2,1</td><td rowspan="1" colspan="1">0-0; 1,1,1</td></tr></tbody></table></table-wrap></tp:treatment-sec><ref-list><ref id="B7"><mixed-citation xmlns:xlink="http://www.w3.org/1999/xlink" xlink:type="simple"><person-group><name name-style="western"><surname>Daday</surname><given-names>EV</given-names></name></person-group> (<year>1906</year>) <article-title>Untersuchungen über die Copepodenfauna von Hinterindien, Sumatra und Java, nebst einem Beitrag zur Copepodenkenntnis der Hawaii-Inseln.</article-title><source>Zoologische Jahrbucher (Systematik)</source><volume>24</volume>: <fpage>175</fpage>–<lpage>206</lpage>. <ext-link xlink:type="simple" ext-link-type="uri" xlink:href="http://www.zobodat.at/pdf/Zoologische-Jahrbuecher-Syst_24_0175-0206.pdf">http://www.zobodat.at/pdf/Zoologische-Jahrbuecher-Syst_24_0175-0206.pdf</ext-link></mixed-citation></ref><ref id="B27"><mixed-citation xmlns:xlink="http://www.w3.org/1999/xlink" xlink:type="simple"><person-group><name name-style="western"><surname>Shen</surname><given-names>CJ</given-names></name><name name-style="western"><surname>Tai</surname><given-names>AY</given-names></name></person-group> (<year>1962</year>) <article-title>The <tp:taxon-name><tp:taxon-name-part taxon-name-part-type="subclass">Copepoda</tp:taxon-name-part></tp:taxon-name> of the Wu-Li Lake, Wu-Sih, Kiangsu Province. III. <tp:taxon-name><tp:taxon-name-part taxon-name-part-type="order">Harpacticoida</tp:taxon-name-part></tp:taxon-name>.</article-title><source>Acta Zoologica Sinica</source><volume>14</volume>: <fpage>393</fpage>–<lpage>410</lpage>.</mixed-citation></ref><ref id="B30"><mixed-citation xmlns:xlink="http://www.w3.org/1999/xlink" xlink:type="simple"><person-group><name name-style="western"><surname>Tai</surname><given-names>AY</given-names></name><name name-style="western"><surname>Song</surname><given-names>YZ</given-names></name></person-group> (<year>1979</year>) <article-title><tp:taxon-name><tp:taxon-name-part taxon-name-part-type="order">Harpacticoida</tp:taxon-name-part></tp:taxon-name>.</article-title> In: <person-group><name name-style="western"><surname>Shen</surname><given-names>CJ</given-names></name><name name-style="western"><surname>Fauna</surname><given-names>Editorial Committee</given-names></name></person-group> (<role>Eds</role>) <issue-title>Freshwater Copepoda.</issue-title><source>Fauna Sinica, <tp:taxon-name><tp:taxon-name-part taxon-name-part-type="subphylum">Crustacea</tp:taxon-name-part></tp:taxon-name>. Science Press, Beijing</source>, <fpage>164</fpage>–<lpage>300</lpage>.</mixed-citation></ref><ref id="B20"><mixed-citation xmlns:xlink="http://www.w3.org/1999/xlink" xlink:type="simple"><person-group><name name-style="western"><surname>Lang</surname><given-names>K</given-names></name></person-group> (<year>1948</year>) <source>Monographie der Harpacticiden. Lund, Håkan Ohlssons Boktryckeri, Vol.</source><publisher-name>2</publisher-name>, <publisher-loc>Stockholm</publisher-loc>, <size units="page">1682 pp</size>.</mixed-citation></ref><ref id="B16"><mixed-citation xmlns:xlink="http://www.w3.org/1999/xlink" xlink:type="simple"><person-group><name name-style="western"><surname>Ishida</surname><given-names>T</given-names></name><name name-style="western"><surname>Kikuchi</surname><given-names>Y</given-names></name></person-group> (<year>2000</year>) <article-title>Illustrated fauna of the freshwater harpacticoid copepods of Japan.</article-title><source>Bulletin of the Biogeographical Society of Japan</source><volume>55</volume>: <fpage>7</fpage>–<lpage>94</lpage>. <ext-link xlink:type="simple" ext-link-type="uri" xlink:href="https://www.cabdirect.org/cabdirect/abstract/20013037939">https://www.cabdirect.org/cabdirect/abstract/20013037939</ext-link>.</mixed-citation></ref><ref id="B22"><mixed-citation xmlns:xlink="http://www.w3.org/1999/xlink" xlink:type="simple"><person-group><name name-style="western"><surname>Lee</surname><given-names>JM</given-names></name><name name-style="western"><surname>Chang</surname><given-names>CY</given-names></name></person-group> (<year>2005</year>) <article-title>Harpacticoid copepods of genus <italic><tp:taxon-name><tp:taxon-name-part taxon-name-part-type="genus">Onychocamptus</tp:taxon-name-part></tp:taxon-name></italic> (<tp:taxon-name><tp:taxon-name-part taxon-name-part-type="family">Laophontidae</tp:taxon-name-part></tp:taxon-name>) from Korea.</article-title><source>The Korean Journal of Systematic Zoology</source><volume>21</volume>: <fpage>31</fpage>–<lpage>43</lpage>. <ext-link xlink:type="simple" ext-link-type="uri" xlink:href="http://www.koreascience.or.kr/search/articlepdf_ocean.jsp?admNo=DMBRBT_2005_v21n1_31">http://www.koreascience.or.kr/search/articlepdf_ocean.jsp?admNo=DMBRBT_2005_v21n1_31</ext-link></mixed-citation></ref><ref id="B2"><mixed-citation xmlns:xlink="http://www.w3.org/1999/xlink" xlink:type="simple"><person-group><name name-style="western"><surname>Blanchard</surname><given-names>R</given-names></name><name name-style="western"><surname>Richard</surname><given-names>J</given-names></name></person-group> (<year>1891</year>) <article-title>Faune des lacs salés d’ Algérie.</article-title><source>Mémoires de la Societe zoologique de France</source><volume>4</volume>: <fpage>512</fpage>–<lpage>535</lpage>. <ext-link xlink:type="simple" ext-link-type="uri" xlink:href="https://biodiversitylibrary.org/page/10114729">https://biodiversitylibrary.org/page/10114729</ext-link></mixed-citation></ref><ref id="B10"><mixed-citation xmlns:xlink="http://www.w3.org/1999/xlink" xlink:type="simple"><person-group><name name-style="western"><surname>Ho</surname><given-names>TH</given-names></name><name name-style="western"><surname>Tran</surname><given-names>DL</given-names></name></person-group> (<year>2007</year>) <article-title>To add six new species freshwater crustaceans (<tp:taxon-name><tp:taxon-name-part taxon-name-part-type="order">Cyclopoida</tp:taxon-name-part></tp:taxon-name>, <tp:taxon-name><tp:taxon-name-part taxon-name-part-type="order">Harpacticoida</tp:taxon-name-part></tp:taxon-name>-<tp:taxon-name><tp:taxon-name-part taxon-name-part-type="subclass">Copepoda</tp:taxon-name-part></tp:taxon-name>) to the fauna of inland freshwater zooplankton of Vietnam.</article-title><source>Tạp chí Sinh học</source><volume>29</volume>: <fpage>9</fpage>–<lpage>16</lpage>. <ext-link xlink:type="simple" ext-link-type="doi" xlink:href="10.15625/0866-7160/v29n2.5367">https://doi.org/10.15625/0866-7160/v29n2.5367</ext-link></mixed-citation></ref></ref-list></tp:taxon-treatment>
